# Supplementary material for: The Distribution of Neospora caninum Secretory Proteins in Mouse and Calf Brains
Source: Microorganisms. 2025 Aug 22;13(9):1970. doi: 10.3390/microorganisms13091970 (PMC12471860; doi:10.3390/microorganisms13091970)
Supplement: Supplementary file 1 [file microorganisms-13-01970-s001.zip]

Archive with 1 entries (1 files):
- microorganisms-3777056-supplementary.pdf
